# Supplementary material for: Emergence of task-related spatiotemporal population dynamics in transplanted neurons
Source: Nat Commun. 2023 Nov 11;14:7320. doi: 10.1038/s41467-023-43081-w (PMC10640594; doi:10.1038/s41467-023-43081-w)
Supplement: Supplementary file 9 — Source Data [file 41467_2023_43081_MOESM9_ESM.xlsx]

## Sheet: Fig2e
	E	M	L	H
	0.32	0.229167	0.5	0.333333
	0.45	0.194444	0.564103	0.445255
	0.0740741	0.4375	0.578947	0.525926
	0.222222	0.127273	0.394366
	0.0661157	0.267081	0.414634
	0.023569	0.314655	0.37037

## Sheet: Fig2f
	Task modulation rate	Task success rate
	32	43.662
	25.9259	62.1212
	42.5532	73.8095
	45	77.3585
	21.2766	47.0588
	35.0877	46.7742
	33.3333	41.6667
	4.41176	51.4706
	29.62	52.17
	37.5	54.5455
	7.4	17.6471
	3.44828	35.7143
	3.57143	32.1429
	35.2941	47.2222
	26.1538	43.3962
	22.2222	47.0588
	16	36.5385
	0	10
	6.61157	4.7619
	14.0127	24.5283
	7.86517	66.6667
	1.0101	30.7692
	0	43.2432
	2.44755	42.1053
	31.4655	50
	24.2009	60.6061
	44.11	47.22

## Sheet: Fig3b
		SOT
		E	M	L	H
		0.5594	0.475724	0.792958	0.536927
		0.466408	0.559399	0.731634	0.730984
		0.379822	0.620338	0.549499	0.656956
		0.518366	0.483032	0.71815
		0.39101	0.545554	0.664388
		0.38922	0.605818	0.597121

## Sheet: Fig4f
	E	M	L
	0.0201516	-0.0795599	0.11275
	-0.0387186	0.0838611	0.175205
	0.0241919	-0.0596636	0.145675
	-0.051552	0.0114148	0.0578138
	-0.0293628	-0.0510112	0.184134
	-0.0539528	-0.0694628	0.335597
	0.00268426	-0.106809	0.141128
	-4.29202e-05	-0.0198183	0.0179427
	-0.0233589	0.0207209	0.158082
	-0.0461151	0.0517234	0.109847
	0.00927161	-0.0499792	0.19735
	0.0201516	-0.0795599	0.11275
	-0.0456672	0.111296	0.424834
	0.0454382	0.313804	0.324142
	0.0641522	-0.146455	0.234455
	-0.0512793	0.0119788	0.269706
	0.00212964	0.0543671	0.268996
	0.00534641	-0.0140221	0.13329
	0.00542766	-0.0218852	0.0592324
	0.0527973	0.00772239	0.368171
	-0.0117608	0.368872	0.185247
	0.00480599	0.145901	0.00631731
	-0.0387186	0.0838611	0.175205
	-0.0456672	0.111296	0.424834
	0.201123	0.13675	0.249757
	0.0423361	-0.0453198	0.013238
	-0.0263183	-0.00481891	0.39725
	0.0102308	-0.025285	0.289467
	0.060416	-0.0307427	0.534046
	-0.0060458	0.0213493	0.216
	-0.0670006	0.0258607	0.518854
	0.0438269	0.0806689	0.451784
	0.0366348	-0.000113123	0.117473
	0.0241919	-0.0596636	0.145675
	0.0454382	0.313804	0.324142
	0.201123	0.13675	0.249757
	0.087895	0.0623367	-0.0252523
	0.0367894	0.0351046	0.36236
	-0.0192293	0.0554507	0.339141
	0.0198202	-0.0264819	0.205841
	0.0101728	0.0482126	0.313996
	-0.0720656	0.0411886	0.382552
	0.0842139	0.209753	0.229372
	0.0702409	0.149091	0.13582
	-0.051552	0.0114148	0.0578138
	0.0641522	-0.146455	0.234455
	0.0423361	-0.0453198	0.013238
	0.087895	0.0623367	-0.0252523
	0.023515	-0.0685051	-0.00249087
	0.0519917	-0.1092	-0.000355652
	0.0127613	0.1564	-0.00839366
	0.0526878	-0.0620426	-0.117272
	0.114414	-0.0366686	0.0126747
	0.0839303	-0.15931	0.00536724
	0.0211956	-0.12855	0.0222141
	-0.0293628	-0.0510112	0.184134
	-0.0512793	0.0119788	0.269706
	-0.0263183	-0.00481891	0.39725
	0.0367894	0.0351046	0.36236
	0.023515	-0.0685051	-0.00249087
	0.0897241	0.266848	0.448419
	-0.0740812	0.138586	0.388116
	-0.0171232	0.0840523	0.174625
	0.118854	0.120474	0.519827
	0.027503	-0.0250259	0.433425
	0.0951044	-0.0438862	0.366942
	-0.0539528	-0.0694628	0.335597
	0.00212964	0.0543671	0.268996
	0.0102308	-0.025285	0.289467
	-0.0192293	0.0554507	0.339141
	0.0519917	-0.1092	-0.000355652
	0.0897241	0.266848	0.448419
	-0.0214788	-0.017039	0.235041
	-0.00873633	-0.0201806	0.141416
	0.0297309	0.0422986	0.410257
	0.0283628	0.0643029	0.253558
	-0.0671709	-0.0113631	0.219876
	0.00268426	-0.106809	0.141128
	0.00534641	-0.0140221	0.13329
	0.060416	-0.0307427	0.534046
	0.0198202	-0.0264819	0.205841
	0.0127613	0.1564	-0.00839366
	-0.0740812	0.138586	0.388116
	-0.0214788	-0.017039	0.235041
	-0.0104802	-0.0222509	0.270246
	-0.0648511	-0.0210684	0.4422
	0.0163918	-0.00586414	0.707851
	-0.0428656	-0.0970587	0.266236
	-4.29202e-05	-0.0198183	0.0179427
	0.00542766	-0.0218852	0.0592324
	-0.0060458	0.0213493	0.216
	0.0101728	0.0482126	0.313996
	0.0526878	-0.0620426	-0.117272
	-0.0171232	0.0840523	0.174625
	-0.00873633	-0.0201806	0.141416
	-0.0104802	-0.0222509	0.270246
	0.0128673	0.057476	0.345801
	-0.0193891	0.00725537	0.280571
	-0.0266916	0.000535882	0.170811
	-0.0233589	0.0207209	0.158082
	0.0527973	0.00772239	0.368171
	-0.0670006	0.0258607	0.518854
	-0.0720656	0.0411886	0.382552
	0.114414	-0.0366686	0.0126747
	0.118854	0.120474	0.519827
	0.0297309	0.0422986	0.410257
	-0.0648511	-0.0210684	0.4422
	0.0128673	0.057476	0.345801
	0.0111366	-0.0457435	0.437217
	-0.0553633	0.00213052	0.139646
	-0.0461151	0.0517234	0.109847
	-0.0117608	0.368872	0.185247
	0.0438269	0.0806689	0.451784
	0.0842139	0.209753	0.229372
	0.0839303	-0.15931	0.00536724
	0.027503	-0.0250259	0.433425
	0.0283628	0.0643029	0.253558
	0.0163918	-0.00586414	0.707851
	-0.0193891	0.00725537	0.280571
	0.0111366	-0.0457435	0.437217
	0.0207065	0.253708	0.2819
	0.00927161	-0.0499792	0.19735
	0.00480599	0.145901	0.00631731
	0.0366348	-0.000113123	0.117473
	0.0702409	0.149091	0.13582
	0.0211956	-0.12855	0.0222141
	0.0951044	-0.0438862	0.366942
	-0.0671709	-0.0113631	0.219876
	-0.0428656	-0.0970587	0.266236
	-0.0266916	0.000535882	0.170811
	-0.0553633	0.00213052	0.139646
	0.0207065	0.253708	0.2819
	0.104212	4.80543e-05	0.00582644
	0.00853127	0.0997185	-0.00361308
	-0.013745	0.0666155	-0.0540528
	0.0154718	0.0143179	0.102688
	0.123785	0.0193308	-0.034028
	-0.107452	0.0217837	-0.0410457
	-0.0606765	0.240748	0.0429656
	-0.106844	-0.00855227	0.0636323
	-0.0156961	-0.0119902	0.000845726
	0.104212	4.80543e-05	0.00582644
	0.005255	0.0308743	0.204267
	-0.0240021	0.0503034	0.303482
	0.0189995	-0.0249278	-0.0520182
	-0.036236	0.0102571	0.0838106
	-0.117555	-0.023437	-0.114169
	0.0557861	-0.0384777	-0.00131287
	-0.136764	0.00199553	-0.109665
	0.0753391	0.0187905	-0.155164
	0.00853127	0.0997185	-0.00361308
	0.005255	0.0308743	0.204267
	0.0438026	0.129761	0.0259135
	0.0902222	0.036301	0.0313216
	-0.093357	0.0126866	-0.00244401
	-0.168342	-0.013898	-0.0544587
	0.0605613	0.00776896	0.0552881
	-0.167795	-0.0424045	-0.0257351
	-0.075853	0.0154567	-0.0828697
	-0.013745	0.0666155	-0.0540528
	-0.0240021	0.0503034	0.303482
	0.0438026	0.129761	0.0259135
	0.319909	0.00255408	-0.00225436
	0.024309	-0.0356471	-0.0308775
	0.0311111	-0.0755704	0.0433002
	0.0220843	0.0551227	0.0259768
	0.0222027	-0.0176316	0.101822
	-0.0510435	-0.0477224	0.0911882
	0.0154718	0.0143179	0.102688
	0.0189995	-0.0249278	-0.0520182
	0.0902222	0.036301	0.0313216
	0.319909	0.00255408	-0.00225436
	-0.02357	-0.00235047	-0.0656459
	-0.0823322	0.032606	0.129048
	-0.0573267	-0.0371429	0.0166764
	-0.0641927	0.0842372	0.517909
	-0.0847975	0.374712	0.144674
	0.123785	0.0193308	-0.034028
	-0.036236	0.0102571	0.0838106
	-0.093357	0.0126866	-0.00244401
	0.024309	-0.0356471	-0.0308775
	-0.02357	-0.00235047	-0.0656459
	0.184017	-0.0289231	0.0424961
	0.0943012	0.00383901	-0.00128246
	0.158094	-0.11372	-0.0971948
	-0.0567505	-0.00765906	-0.1347
	-0.107452	0.0217837	-0.0410457
	-0.117555	-0.023437	-0.114169
	-0.168342	-0.013898	-0.0544587
	0.0311111	-0.0755704	0.0433002
	-0.0823322	0.032606	0.129048
	0.184017	-0.0289231	0.0424961
	0.147771	-0.0234525	-0.0652574
	0.777682	0.0653095	0.19475
	0.268119	-0.0112413	0.438334
	-0.0606765	0.240748	0.0429656
	0.0557861	-0.0384777	-0.00131287
	0.0605613	0.00776896	0.0552881
	0.0220843	0.0551227	0.0259768
	-0.0573267	-0.0371429	0.0166764
	0.0943012	0.00383901	-0.00128246
	0.147771	-0.0234525	-0.0652574
	0.144363	-0.0652665	0.0153262
	0.149889	0.00885847	-0.036619
	-0.106844	-0.00855227	0.0636323
	-0.136764	0.00199553	-0.109665
	-0.167795	-0.0424045	-0.0257351
	0.0222027	-0.0176316	0.101822
	-0.0641927	0.0842372	0.517909
	0.158094	-0.11372	-0.0971948
	0.777682	0.0653095	0.19475
	0.144363	-0.0652665	0.0153262
	0.245882	0.215639	0.375891
	-0.0156961	-0.0119902	0.000845726
	0.0753391	0.0187905	-0.155164
	-0.075853	0.0154567	-0.0828697
	-0.0510435	-0.0477224	0.0911882
	-0.0847975	0.374712	0.144674
	-0.0567505	-0.00765906	-0.1347
	0.268119	-0.0112413	0.438334
	0.149889	0.00885847	-0.036619
	0.245882	0.215639	0.375891
	0.0487308	0.364559	0.233057
	0.30356	-0.0464942	0.423482
	0.30356	-0.123404	0.423482
	0.182701	0.356911	-0.0245648
	0.158229	-0.0530072	0.00295641
	-0.0718996	-0.0108145	0.0132838
	-0.0200993	-0.000446481	-0.0287322
	-0.00320675	0.140963	0.0478103
	0.0141292	0.119886	-0.00525777
	0.0291889	0.098477	-0.0197942
	0.0291889	0.138216	0.0150483
	0.0487308	0.364559	0.233057
	0.101661	0.118336	0.117404
	0.101661	0.014461	0.117404
	0.157874	0.413602	0.0345036
	0.10481	0.0245178	0.0468783
	-0.00146629	0.00357392	0.0280331
	0.0190364	0.113684	0.0283506
	0.0419017	0.168042	0.0094799
	0.0819494	0.0944544	0.031427
	0.0533411	0.20894	-0.018878
	0.0533411	0.219959	-0.0182501
	0.30356	-0.0464942	0.423482
	0.101661	0.118336	0.117404
	0.119227	0.28881	-0.0253128
	0.0075684	0.0047713	0.0179181
	-0.021387	0.0437759	-0.0120031
	-0.0151913	0.0939978	0.0119743
	0.00896695	0.209421	0.0283384
	0.030633	0.197719	-0.0414213
	0.0298728	0.0984079	0.0261625
	0.0298728	0.247421	-0.00697287
	0.30356	0.137013	0.423482
	0.101661	-0.123404	0.117404
	0.119227	0.014461	-0.0253128
	0.0075684	0.28881	0.0179181
	-0.021387	-0.0572734	-0.0120031
	-0.0151913	0.137069	0.0119743
	0.00896695	0.0881287	0.0283384
	0.030633	0.296696	-0.0414213
	0.0298728	0.0187174	0.0261625
	0.0298728	0.0259951	-0.00697287
	0.182701	0.0380616	-0.0245648
	0.157874	0.0329873	0.0345036
	0.119227	0.356911	-0.0253128
	0.119227	0.413602	-0.0253128
	0.166561	0.0047713	0.57774
	0.0276086	-0.0572734	0.0186767
	-0.0152207	-0.0271277	0.311242
	-0.00536875	-0.0174943	0.0378416
	0.0382963	0.00198042	0.184838
	-0.00265082	0.0574266	0.119508
	-0.00265082	0.0673286	0.0948885
	0.158229	0.00930543	0.00295641
	0.10481	0.128355	0.0468783
	0.0075684	-0.0530072	0.0179181
	0.0075684	0.0245178	0.0179181
	0.166561	0.0437759	0.57774
	0.00245484	0.137069	-0.0561383
	0.028836	-0.0271277	0.261316
	0.153246	0.0577319	-0.0132224
	0.0800995	0.365526	0.184412
	0.0624502	0.0402677	0.0931637
	0.0624502	0.035894	0.0587357
	-0.0718996	0.0275756	0.0132838
	-0.00146629	0.0390533	0.0280331
	-0.021387	-0.0108145	-0.0120031
	-0.021387	0.00357392	-0.0120031
	0.0276086	0.0939978	0.0186767
	0.00245484	0.0881287	-0.0561383
	0.0592133	-0.0174943	0.455158
	0.110302	0.0577319	0.295702
	0.166348	0.0642921	0.23369
	0.0930497	0.235829	0.0878686
	0.0930497	0.354733	0.22431
	-0.0200993	0.019748	-0.0287322
	0.0190364	0.124968	0.0283506
	-0.0151913	-0.000446481	0.0119743
	-0.0151913	0.113684	0.0119743
	-0.0152207	0.209421	0.311242
	0.028836	0.296696	0.261316
	0.0592133	0.00198042	0.455158
	0.363777	0.365526	0.102956
	0.354785	0.0642921	0.191946
	0.297649	0.164673	0.0594038
	0.297649	0.0834549	0.211426
	-0.00320675	0.321765	0.0478103
	0.0419017	0.183596	0.0094799
	0.00896695	0.140963	0.0283384
	0.00896695	0.168042	0.0283384
	-0.00536875	0.197719	0.0378416
	0.153246	0.0187174	-0.0132224
	0.110302	0.0574266	0.295702
	0.363777	0.0402677	0.102956
	0.558068	0.235829	0.296126
	0.477873	0.164673	0.198144
	0.477873	0.241506	0.249482
	0.0141292	0.194162	-0.00525777
	0.0819494	0.252806	0.031427
	0.030633	0.119886	-0.0414213
	0.030633	0.0944544	-0.0414213
	0.0382963	0.0984079	0.184838
	0.0800995	0.0259951	0.184412
	0.166348	0.0673286	0.23369
	0.354785	0.035894	0.191946
	0.558068	0.354733	0.296126
	0.620623	0.0834549	0.216564
	0.620623	0.241506	0.311264
	0.0291889	0.229426	-0.0197942
	0.0533411	0.280144	-0.018878
	0.0298728	0.098477	0.0261625
	0.0298728	0.20894	0.0261625
	-0.00265082	0.247421	0.119508
	0.0624502	0.0380616	0.0931637
	0.0930497	0.00930543	0.0878686
	0.297649	0.0275756	0.0594038
	0.477873	0.019748	0.198144
	0.620623	0.321765	0.216564
	0.0291889	0.194162	0.179565
	0.0533411	0.229426	0.0150483
	0.0298728	0.197155	-0.0182501
	0.0298728	0.138216	-0.00697287
	-0.00265082	0.219959	-0.00697287
	0.0624502	0.137013	0.0948885
	0.0930497	0.0329873	0.0587357
	0.297649	0.128355	0.22431
	0.477873	0.0390533	0.211426
	0.620623	0.124968	0.249482
	0.255191	0.183596	0.311264
	0.0526926	0.252806	0.179565
	0.069379	0.280144	0.215861
	0.105204	0.197155	0.563894
	0.159052	0.165379	0.312917
	0.148285	0.0395784	0.196418
	-0.0130053	0.14312	0.0253915
	0.0396702	0.345595	0.0182234
	0.00348908	-0.00975555	0.0619511
	-0.0101763	0.0302203	0.232459
	0.0709412	0.0460003	0.176426
	0.255191	0.0888912	0.279174
	0.109667	0.0681186	0.191874
	0.436514	0.0965185	0.215861
	0.35563	0.285079	0.506489
	0.256776	0.165379	0.260568
	0.266245	0.140054	0.417048
	-0.0180397	0.0363126	-0.0196878
	0.264843	0.184755	0.0759068
	0.0259691	-0.108718	0.546121
	-0.00461448	0.0338723	0.398324
	0.113926	0.0321863	0.423323
	0.0526926	0.0775533	0.0751334
	0.109667	-0.0984283	0.660868
	-0.00520728	0.0327679	0.563894
	0.345424	0.200767	0.506489
	0.234922	0.0395784	0.409295
	0.0371616	0.140054	0.238452
	-0.0038817	0.125827	0.0347052
	0.123977	0.0887691	0.00880737
	-0.0640633	-0.0911752	0.25066
	-0.0809494	0.184052	0.179216
	0.699332	-0.00942069	0.266837
	0.069379	-0.0184582	0.202237
	0.436514	-0.0711478	0.588434
	-0.00520728	-0.0654737	0.312917
	0.210419	0.135032	0.260568
	0.118233	0.14312	0.409295
	0.392058	0.0363126	0.0607383
	0.0617926	0.125827	0.0410583
	0.244831	0.286225	-0.042257
	0.0316284	0.0577027	0.225302
	-0.00555707	0.327487	0.0383031
	-0.0116802	0.0503128	0.168094
	0.105204	0.0103769	0.229613
	0.35563	-0.0233207	0.291513
	0.345424	0.07062	0.196418
	0.210419	0.0635483	0.417048
	0.509354	0.345595	0.238452
	0.151718	0.184755	0.0607383
	0.0438198	0.0887691	0.00399966
	0.398892	0.286225	0.117761
	-0.0060276	0.0182151	0.424857
	-0.05958	0.192091	0.599733
	0.393061	0.123265	0.36804
	0.159052	0.196624	-0.00596066
	0.256776	0.0425992	0.411532
	0.234922	0.0989527	0.0253915
	0.118233	0.401992	-0.0196878
	0.509354	-0.00975555	0.0347052
	0.0552549	-0.108718	0.0410583
	0.11095	-0.0911752	0.00399966
	0.412794	0.0577027	0.444121
	0.115568	0.0182151	0.0368075
	0.0688236	0.0439558	-0.00650683
	0.279902	0.0198373	0.0167289
	0.148285	-0.0211657	0.0817484
	0.266245	0.230483	0.0141008
	0.0371616	-0.0108295	0.0182234
	0.392058	0.0466957	0.0759068
	0.151718	0.0302203	0.00880737
	0.0552549	0.0338723	-0.042257
	0.0593117	0.184052	0.117761
	0.0799195	0.327487	0.444121
	-0.0567496	0.192091	0.0914871
	-0.068085	0.0439558	0.150724
	0.011558	0.142901	0.0685188
	-0.0130053	0.00342515	0.0628664
	-0.0180397	-0.121496	0.0899935
	-0.0038817	-0.0298493	0.0619511
	0.0617926	0.0613258	0.546121
	0.0438198	0.0460003	0.25066
	0.11095	0.0321863	0.225302
	0.0593117	-0.00942069	0.424857
	0.226534	0.0503128	0.0368075
	0.486552	0.123265	0.0914871
	0.383842	0.0198373	0.398121
	-0.0286229	0.142901	0.347191
	0.0396702	0.143449	0.0227944
	0.264843	-0.0756072	0.509251
	0.123977	-0.01402	0.232459
	0.244831	0.0638118	0.398324
	0.398892	0.0888912	0.179216
	0.412794	0.0775533	0.0383031
	0.0799195	-0.0184582	0.599733
	0.226534	0.0103769	-0.00650683
	0.348353	0.196624	0.150724
	0.378177	-0.0211657	0.398121
	0.145953	0.00342515	0.510102
	0.00348908	0.143449	0.0490009
	0.0259691	0.105156	0.333066
	-0.0640633	0.172541	0.176426
	0.0316284	0.183853	0.423323
	-0.0060276	0.0681186	0.266837
	0.115568	-0.0984283	0.168094
	-0.0567496	-0.0711478	0.36804
	0.486552	-0.0233207	0.0167289
	0.348353	0.0425992	0.0685188
	0.767036	0.230483	0.347191
	-0.0222118	-0.121496	0.510102
	-0.0101763	-0.0756072	0.120077
	-0.00461448	0.105156	0.322259
	-0.0809494	0.109556	0.279174
	-0.00555707	0.0754534	0.0751334
	-0.05958	0.0965185	0.202237
	0.0688236	0.0327679	0.229613
	-0.068085	-0.0654737	-0.00596066
	0.383842	0.07062	0.0817484
	0.378177	0.0989527	0.0628664
	0.767036	-0.0108295	0.0227944
	-0.0299574	-0.0298493	0.0490009
	0.0709412	-0.01402	0.120077
	0.113926	0.172541	0.0416041
	0.699332	0.109556	0.191874
	-0.0116802	0.0234542	0.660868
	0.393061	0.285079	0.588434
	0.279902	0.200767	0.291513
	0.011558	0.135032	0.411532
	-0.0286229	0.0635483	0.0141008
	0.145953	0.401992	0.0899935
	-0.0222118	0.0466957	0.509251
	-0.0299574	0.0613258	0.333066
	0.115681	0.0638118	0.322259
	0.123874	0.183853	0.0416041
	0.125342	0.0754534	-0.121961
	-0.166953	0.0234542	0.0785949
	-0.0423109	0.0433297	-0.143572
	-0.0756778	0.0715394	0.00505294
	0.115681	-0.0102867	-0.0314775
	-0.00332793	0.0529052	0.0650583
	0.298467	0.0197215	-0.121961
	-0.0228086	-0.0198789	-0.146787
	-0.0147571	0.0433297	0.148612
	-0.0813235	0.0251089	-0.0262775
	0.123874	0.0799806	-0.0163305
	-0.00332793	-0.0173838	-0.146605
	0.092351	0.112287	0.0785949
	-0.0497209	0.0925233	-0.146787
	-0.0602857	0.0715394	-0.0803809
	-0.0405715	0.0251089	0.314197
	0.125342	-0.070986	0.130836
	0.298467	0.240791	0.169744
	0.092351	0.149291	-0.143572
	-0.00712819	-0.0246491	0.148612
	-0.0218563	-0.0102867	-0.0803809
	-0.0975771	0.0799806	0.110822
	-0.166953	-0.070986	-0.0645903
	-0.0228086	0.00814414	-0.154795
	-0.0497209	-0.0276327	0.00505294
	-0.00712819	0.0332623	-0.0262775
	-0.148588	0.0529052	0.314197
	-0.0307513	-0.0173838	0.110822
	-0.0423109	0.240791	0.268784
	-0.0147571	0.00814414	-0.0177134
	-0.0602857	0.0095754	-0.0314775
	-0.0218563	0.0214492	-0.0163305
	-0.148588	0.0197215	0.130836
	-0.00310702	0.112287	-0.0645903
	-0.0756778	0.149291	0.268784
	-0.0813235	-0.0276327	0.0191961
	-0.0405715	0.0095754	0.0650583
	-0.0975771	0.0502503	-0.146605
	-0.0307513	-0.0198789	0.169744
	-0.00310702	0.0925233	-0.154795
	0.204202	-0.0246491	-0.0177134
	-0.00317148	0.0332623	0.0191961
	-0.0891973	0.0214492	0.0769687
	0.0542966	0.0502503	0.104265
	0.010788	-0.0222382	-0.0130798
	0.0806348	0.0425344	0.00748615
	0.204202	-0.0140597	0.0904435
	0.486559	-0.05249	0.377043
	-0.0605314	0.017477	0.0769687
	0.116295	-0.0947177	0.46468
	0.0794063	-0.0222382	-0.125469
	0.186083	0.0914225	0.0856229
	-0.00317148	-0.045069	0.231005
	0.486559	0.0896306	0.206539
	-0.00178649	-0.0101404	0.104265
	0.121446	0.0496485	0.46468
	0.242204	0.0425344	0.0166596
	0.0494364	0.0914225	-0.0201818
	-0.0891973	0.0551863	0.0908251
	-0.0605314	0.11703	0.11117
	-0.00178649	-0.0738062	-0.0130798
	-0.0398651	0.0641606	-0.125469
	-0.0520629	-0.0140597	0.0166596
	-0.00908218	-0.045069	0.0383254
	0.0542966	0.0551863	-0.0375764
	0.116295	-0.0491033	-0.0678911
	0.121446	-0.128487	0.00748615
	-0.0398651	0.0746542	0.0856229
	0.130093	-0.05249	-0.0201818
	-0.0089594	0.0896306	0.0383254
	0.010788	0.11703	0.155099
	0.0794063	-0.0491033	0.0482465
	0.242204	-0.0013602	0.0904435
	-0.0520629	-0.012486	0.231005
	0.130093	0.017477	0.0908251
	0.34008	-0.0101404	-0.0375764
	0.0806348	-0.0738062	0.155099
	0.186083	-0.128487	0.0313998
	0.0494364	-0.0013602	0.377043
	-0.00908218	-0.223697	0.206539
	-0.0089594	-0.0947177	0.11117
	0.34008	0.0496485	-0.0678911
		0.0641606	0.0482465
		0.0746542	0.0313998
		-0.012486
		-0.223697

## Sheet: Fig5d
	Baseline	ACS	Post-ACS
	0.329412	0.282353	0.388235
	0.35	0.275	0.375
	0.321429	0.25	0.428571
	0.264706	0.529412	0.205882
	0.309524	0.452381	0.238095
	0.422481	0.372093	0.205426
	0.425	0.4375	0.1375
	0.678571	0.303571	0.0178571
	0.78	0.22	0
	0.276119	0.585821	0.13806
	0.32	0.22	0.46
	0.4	0.542857	0.0571429
	0.366667	0.566667	0.0666667
	0.349206	0.243386	0.407407
	0.30033	0.445545	0.254125
	0.326531	0.571429	0.102041
	0.333333	0.530303	0.136364
	0.2	0.493333	0.306667
	0.0666667	0.933333	0
	0.294643	0.535714	0.169643
	0.412214	0.274809	0.312977
	0.369369	0.576577	0.0540541
	0.631579	0.184211	0.184211
	0.407407	0.288889	0.303704
	0.45614	0.438596	0.105263
	0.3	0.4	0.3
	0.245902	0.377049	0.377049
	0.178082	0.438356	0.383562
	0.325758	0.363636	0.310606
	0.286624	0.248408	0.464968
	0.30033	0.445545	0.254125
	0.0952381	0.380952	0.52381
	0.239362	0.404255	0.356383
	0.336134	0.432773	0.231092
	0.341463	0.457317	0.20122
	0.353535	0.373737	0.272727
	0.370787	0.353933	0.275281
	0.356643	0.384615	0.258741
	0.35	0.483333	0.166667
	0.435294	0.364706	0.2
	0.241758	0.434066	0.324176
	0.252525	0.434343	0.313131
	0.392857	0.375	0.232143
	0.592593	0.407407	0
	0.590164	0.278689	0.131148
	0.272727	0.363636	0.363636
	0.344444	0.461111	0.194444
	0.463415	0.390244	0.146341
	0.52381	0.333333	0.142857
	0.333333	0.422222	0.244444
	0.0833333	0.340278	0.576389
	0.5	0.409091	0.0909091
	0.488889	0.333333	0.177778
	0.316239	0.606838	0.0769231
	0.305389	0.592814	0.101796
	0.279503	0.546584	0.173913
	0.326087	0.478261	0.195652
	0.333333	0.574468	0.0921986
	0.306667	0.52	0.173333
	0.388	0.432	0.18
	0.545455	0.363636	0.0909091
	0.166667	0.433333	0.4
	0.329897	0.391753	0.278351
	0.324503	0.238411	0.437086
	0.343931	0.381503	0.274566
	0.473118	0.317204	0.209677
	0.381818	0.381818	0.236364
	0.0178571	0.928571	0.0535714
	0.155963	0.458716	0.385321
	0.38796	0.428094	0.183946
	0.355705	0.369128	0.275168
	0.368098	0.429448	0.202454
	0.441109	0.316397	0.242494
	0.450521	0.338542	0.210938
	0.324627	0.36194	0.313433

## Sheet: Fig6b
	BF2cell distance
	35.2269
	15.0737
	4.70897
	72.2129
	45.35
	48.0011
	86.0689
	35.3298
	56.9291
	67.609
	48.064
	31.6213
	22.9842
	41.0459
	36.2189
	11.9744
	33.0899
	62.4696
	62.3402
	9.46333
	10.3256
	28.8819
	79.0635
	34.7133
	11.7643
	23.6877
	0.140659
	2.08398
	5.26029
	13.6639
	0.388479
	0.237476
	12.9432
	19.7543
	3.05877
	22.4346
	35.557
	27.3891
	40.0329
	22.6984
	30.6375
	23.5318
	14.7527
	37.8992
	28.3849
	7.72177
	3.56115
	1.17019
	93.0671
	81.5494
	47.0516
	36.2308
	13.2612
	8.52108
	3.14521
	18.3268
	48.5304
	74.6149
	35.0636
	40.7471
	0.43997
	0.191357
	21.9796
	61.5206
	55.1046
	14.3999
	22.8375
	8.31843
	60.0616
	84.0224
	88.1873
	102.604
	93.8521
	36.0688
	57.1347
	46.3085
	31.5556
	0.189887
	0.312128
	0.385256
	10.3619
	0.242547
	3.72547
	0.328729
	13.4348
	6.19913
	30.1663
	0.393582
	56.8095
	4.61926
	19.2939
	22.8171
	15.6669
	31.6575
	0.242626
	36.3905
	28.5412
	66.2858
	3.45983
	83.1134
	38.2424
	40.2171
	13.1665
	10.5835
	30.9847
	0.542758
	0.399433
	44.7883
	39.3902
	74.9531
	66.2295
	34.131
	76.2355
	76.9246
	64.1296
	53.2633
	75.0438
	72.6236
	0.340961
	5.17739
	34.2524
	43.533
	27.8413
	18.1562
	19.0132
	19.0474
	39.2586
	59.4075
	63.1771
	60.505
	53.1031
	0.841656
	23.8187
	16.2433
	21.1462
	0.492203
	0.706306
	7.61353
	0.321819
	19.6205
	13.6194
	8.70478
	0.368035
	7.92147
	0.277024
	8.37946
	24.5898
	0.473393
	12.2213
	11.1658
	10.0053
	0.354871
	20.931
	13.9979
	4.82662
	26.6039
	0.444498
	1.15959
	22.2961
	8.93034
	0.387244
	2.76189
	10.1748
	10.5641
	6.94473
	4.35344
	10.142
	0.192078
	42.2928
	12.3092
	3.34303
	6.43476
	3.23204
	0.223436
	6.81779
	0.282181
	3.10779
	0.354712
	0.729748
	6.84064
	0.138563
	0.256434
	25.8068
	2.88786
	4.62388
	18.7964
	24.2568
	23.921
	13.4856
	0.343054
	7.97567
	4.94578
	15.519
	24.4784
	4.37868
	0.359265
	0.140921
	0.201821
	9.94748
	4.33231
	12.988
	9.05612
	13.4153
	20.6082
	14.815
	3.48495
	5.17291
	1.07183
	2.46961
	0.266923
	0.255429
	0.397679
	11.4675
	0.385736
	14.6808
	14.5148
	39.4841
	31.2911
	49.0083
	6.08075
	1.9088
	46.9909
	20.8191
	42.4108
	36.3486
	5.7088
	9.54445
	13.098
	0.23853
	6.50355
	6.15495
	6.4818
	40.4373
	17.9527
	79.345
	0.7771
	30.0091
	30.3323
	9.06587
	0.382059
	3.72469
	0.931786
	0.935137
	57.3231
	44.2308
	0.261424
	9.85428
	4.04314
	3.97601
	4.50602
	7.48759
	12.7765
	14.6337
	0.288838
	1.02027
	5.15617
	6.822
	168.03

## Sheet: Fig6c
	BF_speed
	586.9
	668.746
	591.418
	633.932
	633.932
	729.734
	729.734
	729.734
	643.524
	682.701
	682.701
	682.701
	764.547
	687.219
	729.734
	729.734
	729.734
	729.734
	729.734
	643.524
	722.197
	722.197
	722.197
	722.197
	700.322
	842.905
	842.905
	772.588
	762.913
	762.913
	762.913
	762.913
	685.585
	728.099
	728.099
	729.734
	729.734
	729.734
	643.524
	722.197
	722.197
	722.197
	722.197
	700.322
	760.775
	815.169
	887.611
	887.611
	887.611
	831.404
	831.404
	831.404
	831.404
	831.404
	843.038
	842.905
	842.905
	772.588
	822.285
	822.285
	822.285
	822.285
	744.957
	787.471
	787.471
	789.105
	789.105
	789.105
	702.896
	781.569
	722.197
	722.197
	722.197
	700.322
	760.775
	815.169
	887.611
	887.611
	887.611
	887.611
	887.611
	887.611
	887.611
	887.611
	629.415
	629.415
	808.347
	808.347
	903.648
	903.648
	903.648
	903.648
	903.648
	903.648
	903.648
	915.282
	915.149
	915.149
	844.832
	819.335
	822.285
	822.285
	822.285
	780.097
	822.611
	822.611
	824.246
	824.246
	824.246
	738.037
	816.71
	816.71
	816.71
	816.71
	817.211
	877.664
	888.2
	960.642
	960.642
	960.642
	960.642
	960.642
	960.642
	960.642
	887.611
	845.841
	845.841
	759.51
	614.823
	575.142
	646.546
	646.546
	646.546
	646.546
	629.415
	629.415
	629.415
	618.471
	558.208
	543.72
	543.72
	570.991
	747.036
	779.526
	802.098
	778.211
	808.347
	808.347
	902.774
	902.774
	912.164
	912.164
	912.164
	912.164
	912.164
	914.408
	914.275
	914.275
	843.957
	825.678
	828.628
	828.628
	828.628
	863.769
	906.283
	906.283
	907.917
	907.917
	907.917
	830.598
	909.271
	909.271
	909.271
	909.271
	909.773
	909.773
	920.308
	992.75
	992.75
	992.75
	960.642
	960.642
	960.642
	960.642
	887.611
	845.841
	845.841
	759.51
	759.51
	693.91
	664.742
	719.076
	628.091
	628.091
	685.635
	687.255
	695.032
	667.907
	667.907
	667.907
	614.823
	575.142
	646.546
	646.546
	646.546
	646.546
	629.415
	629.415
	629.415
	618.471
	618.471
	485.307
	545.052
	545.052
	545.052
	513.247
	507.543
	508.421
	558.208
	543.72
	543.72
	539.482
	539.482
	539.482
	570.991
	571.439
	574.222
	631.249
	673.25
	747.036
	779.526
	779.526
	779.526
	779.526
	779.526
	779.526
	764.036
	764.036
	890.079
	849.024
	874.041
	802.098
	802.098
	845.008
	875.144
	875.144
	902.774
	902.774
	912.164
	912.164
	912.164
	912.164
	912.164
	914.408
	914.275
	914.275
	913.041
	894.762
	897.712
	897.712
	897.712
	932.853
	975.367
	975.367
	977.001
	977.001
	977.001
	922.694
	979.221
	979.221
	979.221
	979.221
	1006.66
	1006.66
	1017.2
	1021.91
	1021.91
	1019.69
	987.58
	987.58
	987.58
	987.58
	914.549
	872.779
	872.779
	875.955
	849.017
	783.416
	790.586
	730.58
	730.58
	730.58
	646.559
	728.307
	668.328
	668.328
	668.328
	719.076
	719.076
	628.091
	628.091
	685.635
	687.255
	695.032
	667.907
	667.907
	667.907
	614.823
	575.142
	646.546
	646.546
	646.546
	646.546
	629.415
	629.415
	629.415
	618.471
	618.471
	485.307
	545.052
	545.052
	545.052
	513.247
	507.543
	467.713
	508.421
	508.421
	558.208
	543.72
	543.72
	539.482
	539.482
	539.482
	539.482
	570.991
	571.439
	574.222
	631.249
	673.25
	747.036
	779.526
	779.526
	779.526
	779.526
	779.526
	779.526
	764.036
	764.036
	769.46
	769.46
	878
	927.395
	939.853
	890.079
	890.079
	849.024
	874.041
	829.186
	829.186
	845.008
	875.144
	875.144
	902.774
	902.774
	912.164
	912.164
	912.164
	912.164
	912.164
	914.408
	914.275
	914.275
	913.041
	894.762
	897.712
	897.712
	897.712
	932.853
	975.367
	975.367
	977.001
	977.001
	977.001
	922.694
	979.221
	979.221
	979.221
	979.221
	1006.66
	1006.66
	1017.2
	1021.91
	1021.91
	1013.97
	981.858
	981.858
	981.858
	981.858
	908.827
	867.058
	867.058
	870.233
	843.296
	777.695
	784.865
	724.859
	724.859
	724.859
	640.838
	646.559
	614.402
	614.402
	520.537
	810.443
	874.914
	927.671
	927.671
	927.671
	794.854
	773.228
	763.545
	775.224
	765.055
	765.055
	735.51
	689.6
	771.7
	771.7
	679.905
	679.905
	679.905
	679.905
	717.314
	615.286
	731.836
	858.369
	874.518
	921.818
	921.818
	849.602
	849.602
	849.602
	791.111
	791.111
	791.111
	786.721
	786.721
	786.721
	682.023
	682.023
	682.023
	735.019
	668.328
	668.328
	668.328
	668.328
	719.076
	719.076
	628.091
	628.091
	685.635
	687.255
	695.032
	667.907
	667.907
	667.907
	614.823
	575.142
	646.546
	646.546
	646.546
	646.546
	629.415
	629.415
	629.415
	618.471
	618.471
	485.307
	545.052
	545.052
	545.052
	513.247
	507.543
	467.713
	508.421
	508.421
	558.208
	543.72
	543.72
	539.482
	539.482
	539.482
	539.482
	570.991
	571.439
	574.222
	631.249
	673.25
	747.036
	779.526
	779.526
	779.526
	779.526
	779.526
	779.526
	764.036
	764.036
	769.46
	769.46
	878
	878
	878
	878
	964.362
	914.013
	858.2
	858.2
	927.395
	939.853
	890.079
	890.079
	849.024
	874.041
	829.186
	829.186
	845.008
	875.144
	875.144
	902.774
	902.774
	912.164
	912.164
	912.164
	912.164
	912.164
	914.408
	914.275
	914.275
	913.041
	894.762
	897.712
	897.712
	897.712
	932.853
	975.367
	975.367
	977.001
	977.001
	977.001
	922.694
	979.221
	979.221
	979.221
	979.221
	1006.66
	1006.66
	1017.2
	1021.91
	1021.91
	1013.97
	981.858
	1034.29
	1034.29
	1034.29
	961.262
	919.493
	919.493
	922.668
	917.933
	942.511
	949.68
	889.675
	889.675
	889.675
	889.675
	895.396
	933.649
	933.649
	839.784
	839.784
	773.946
	841.774
	769.325
	769.325
	834.049
	820.859
	820.859
	812.3
	812.3
	812.3
	785.309
	810.443
	874.914
	927.671
	927.671
	927.671
	927.671
	914.364
	862.682
	862.682
	862.682
	862.682
	862.974
	841.348
	831.664
	843.344
	833.175
	833.175
	803.63
	825.569
	865.828
	865.828
	839.419
	737.995
	737.995
	829.798
	829.798
	829.798
	829.798
	835.859
	835.859
	816.148
	816.148
	816.148
	826.778
	821.469
	781.966
	831.754
	786.364
	786.364
	726.62
	673.645
	673.645
	689.6
	689.6
	689.6
	771.7
	771.7
	679.905
	679.905
	679.905
	679.905
	679.905
	679.905
	717.314
	615.286
	731.836
	796.46
	858.369
	858.369
	858.369
	874.518
	921.818
	921.818
	849.602
	849.602
	849.602
	791.111
	791.111
	791.111
	786.721
	786.721
	786.721
	786.721
	786.721
	747.962
	747.962
	793.269
	732.702
	664.857
	736.51
	738.782
	821.614
	766.792
	766.792
	822.422
	822.422
	897.49
	909.957
	900.988
	900.988
	794.764
	794.764
	786.749
	868.86
	868.86
	651.534
	673.614
	650.5
	650.5
	606.938
	646.788
	646.788
	602.698
	625.112
	678.608
	678.608
	682.023
	682.023
	682.023
	735.019
	668.328
	668.328
	668.328
	668.328
	719.076
	719.076
	628.091
	628.091
	685.635
	687.255
	695.032
	667.907
	667.907
	667.907
	614.823
	575.142
	646.546
	646.546
	646.546
	646.546
	629.415
	629.415
	629.415
	618.471
	618.471
	485.307
	545.052
	545.052
	545.052
	513.247
	507.543
	467.713
	508.421
	508.421
	558.208
	543.72
	543.72
	539.482
	539.482
	539.482
	539.482
	570.991
	571.439
	574.222
	631.249
	673.25
	747.036
	779.526
	779.526
	779.526
	779.526
	779.526
	779.526
	764.036
	764.036
	769.46
	769.46
	878
	878
	878
	878
	878
	824.944
	880.036
	983.687
	988.57
	964.362
	964.362
	964.362
	964.362
	914.013
	858.2
	858.2
	925.152
	939.853
	890.079
	890.079
	849.024
	874.041
	829.186
	829.186
	845.008
	875.144
	875.144
	902.774
	902.774
	912.164
	912.164
	912.164
	912.164
	912.164
	914.408
	914.275
	914.275
	913.041
	894.762
	897.712
	897.712
	897.712
	932.853
	975.367
	975.367
	977.001
	977.001
	977.001
	922.694
	979.221
	979.221
	979.221
	979.221
	1006.66
	1006.66
	1017.2
	1021.91
	1021.91
	1013.97
	981.858
	1034.29
	1034.29
	1034.29
	961.262
	919.493
	931.871
	977.208
	972.473
	997.051
	1004.22
	944.215
	944.215
	944.215
	944.215
	949.936
	988.189
	988.189
	948.498
	948.498
	882.66
	882.66
	810.212
	810.212
	874.935
	861.746
	861.746
	812.3
	812.3
	812.3
	785.309
	810.443
	874.914
	927.671
	927.671
	927.671
	927.671
	914.364
	862.682
	939.136
	939.136
	939.136
	939.427
	917.802
	908.118
	919.798
	909.629
	909.629
	880.084
	902.023
	942.282
	942.282
	915.873
	814.448
	814.448
	906.252
	906.252
	906.252
	906.252
	906.252
	835.859
	816.148
	816.148
	816.148
	826.778
	821.469
	781.966
	831.754
	786.364
	786.364
	726.62
	673.645
	673.645
	689.6
	689.6
	689.6
	771.7
	771.7
	774.239
	774.239
	774.239
	774.239
	774.239
	774.239
	713.67
	651.939
	768.488
	833.113
	895.022
	895.022
	895.022
	911.17
	962.114
	962.114
	962.114
	962.114
	962.114
	903.623
	903.623
	903.623
	939.529
	939.529
	939.529
	939.529
	939.529
	900.769
	788.258
	833.565
	772.998
	772.998
	891.03
	958.728
	1041.56
	986.739
	986.739
	986.739
	986.739
	1061.81
	1074.27
	1065.3
	1065.3
	906.57
	906.57
	906.57
	906.57
	906.57
	894.255
	894.255
	894.255
	894.255
	894.255
	816.543
	746.509
	732.782
	559.42
	572.509
	569.925
	651.534
	673.614
	650.5
	650.5
	606.938
	646.788
	646.788
	602.698
	625.112
	678.608
	678.608
	682.023
	682.023
	682.023
	735.019
	668.328
	668.328
	668.328
	668.328
	719.076
	719.076
	628.091
	628.091
	685.635
	687.255
	695.032
	667.907
	667.907
	667.907
	614.823
	575.142
	646.546
	646.546
	646.546
	646.546
	629.415
	629.415
	629.415
	618.471
	618.471
	485.307
	545.052
	545.052
	545.052
	513.247
	507.543
	467.713
	558.208
	543.72
	543.72
	539.482
	539.482
	539.482
	539.482
	570.991
	571.439
	574.222
	631.249
	673.25
	747.036
	779.526
	779.526
	779.526
	779.526
	779.526
	779.526
	764.036
	764.036
	769.46
	769.46
	878
	878
	878
	878
	878
	824.944
	880.036
	983.687
	983.687
	966.318
	966.318
	988.57
	964.362
	964.362
	964.362
	964.362
	964.362
	914.013
	858.2
	858.2
	925.152
	939.853
	890.079
	890.079
	849.024
	874.041
	829.186
	829.186
	845.008
	875.144
	875.144
	902.774
	902.774
	912.164
	912.164
	912.164
	912.164
	912.164
	914.408
	914.275
	914.275
	913.041
	894.762
	897.712
	897.712
	897.712
	932.853
	975.367
	975.367
	977.001
	977.001
	977.001
	922.694
	979.221
	979.221
	979.221
	979.221
	1006.66
	1006.66
	1017.2
	1021.91
	1021.91
	1013.97
	981.858
	1034.29
	1034.29
	1034.29
	961.262
	919.493
	931.871
	977.208
	972.473
	997.051
	1004.22
	944.215
	944.215
	944.215
	944.215
	949.936
	988.189
	988.189
	948.498
	948.498
	882.66
	925.733
	853.285
	853.285
	918.008
	904.819
	904.819
	855.373
	855.373
	855.373
	828.382
	853.516
	917.987
	917.987
	917.987
	917.987
	917.987
	904.68
	852.998
	929.452
	929.452
	929.452
	939.427
	917.802
	908.118
	919.798
	909.629
	909.629
	880.084
	902.023
	942.282
	942.282
	927.909
	826.485
	826.485
	918.288
	918.288
	918.288
	918.288
	918.288
	847.895
	886.346
	886.346
	886.346
	896.976
	891.668
	852.165
	852.165
	806.775
	806.775
	747.032
	750.377
	750.377
	745.921
	745.921
	745.921
	828.02
	828.02
	830.56
	830.56
	830.56
	830.56
	830.56
	830.56
	830.56
	768.828
	768.488
	833.113
	895.022
	895.022
	895.022
	911.17
	962.114
	962.114
	962.114
	962.114
	962.114
	903.623
	903.623
	903.623
	939.529
	939.529
	939.529
	939.529
	939.529
	900.769
	788.258
	833.565
	772.998
	772.998
	891.03
	958.728
	1041.56
	986.739
	986.739
	986.739
	986.739
	1061.81
	1074.27
	1065.3
	1065.3
	1004.64
	1004.64
	1004.64
	1004.64
	1004.64
	992.325
	992.325
	992.325
	992.325
	992.325
	914.613
	844.579
	830.852
	830.852
	827.819
	764.554
	691.395
	546.946
	559.42
	559.42
	559.42
	559.42
	572.509
	569.925
	651.534
	673.614
	650.5
	650.5
	606.938
	646.788
	646.788
	602.698
	625.112
	678.608
	678.608
	682.023
	682.023
	682.023
	735.019
	668.328
	668.328
	668.328
	668.328
	719.076
	719.076
	628.091
	628.091
	685.635
	687.255
	695.032
	667.907
	667.907
	667.907
	614.823
	575.142
	646.546
	646.546
	646.546
	646.546
	629.415
	629.415
	629.415
	618.471
	485.307
	545.052
	545.052
	543.72
	539.482
	539.482
	539.482
	539.482
	570.991
	571.439
	574.222
	631.249
	673.25
	747.036
	779.526
	779.526
	779.526
	779.526
	779.526
	779.526
	764.036
	764.036
	769.46
	769.46
	878
	878
	878
	878
	878
	824.944
	880.036
	983.687
	983.687
	957.946
	860.18
	883.921
	883.921
	883.921
	883.921
	883.921
	976.905
	976.905
	1018.95
	1018.95
	1018.95
	966.318
	966.318
	966.318
	988.57
	964.362
	964.362
	964.362
	964.362
	964.362
	914.013
	858.2
	858.2
	925.152
	939.853
	890.079
	890.079
	849.024
	874.041
	829.186
	829.186
	845.008
	875.144
	875.144
	902.774
	902.774
	912.164
	912.164
	912.164
	912.164
	912.164
	914.408
	914.275
	914.275
	913.041
	894.762
	897.712
	897.712
	897.712
	932.853
	975.367
	975.367
	977.001
	977.001
	977.001
	922.694
	979.221
	979.221
	979.221
	979.221
	1006.66
	1006.66
	1017.2
	1021.91
	1021.91
	1013.97
	981.858
	1034.29
	1034.29
	1034.29
	1037.23
	995.456
	1007.83
	1001.73
	996.993
	1021.57
	1028.74
	968.735
	968.735
	968.735
	968.735
	974.456
	1012.71
	1012.71
	973.019
	973.019
	907.181
	950.253
	877.805
	853.285
	918.008
	904.819
	904.819
	855.373
	855.373
	855.373
	828.382
	853.516
	917.987
	917.987
	917.987
	917.987
	917.987
	904.68
	852.998
	929.452
	929.452
	929.452
	939.427
	917.802
	908.118
	919.798
	909.629
	909.629
	880.084
	902.023
	942.282
	942.282
	927.909
	826.485
	826.485
	918.288
	918.288
	918.288
	918.288
	918.288
	847.895
	886.346
	886.346
	886.346
	896.976
	891.668
	904.836
	904.836
	904.836
	904.836
	845.092
	848.437
	848.437
	864.392
	864.392
	864.392
	946.492
	946.492
	949.031
	949.031
	949.031
	949.031
	949.031
	949.031
	949.031
	924.021
	923.682
	833.113
	895.022
	895.022
	895.022
	911.17
	962.114
	962.114
	962.114
	962.114
	962.114
	903.623
	903.623
	903.623
	939.529
	939.529
	939.529
	939.529
	939.529
	900.769
	788.258
	833.565
	772.998
	772.998
	891.03
	958.728
	1041.56
	986.739
	986.739
	986.739
	986.739
	1061.81
	1074.27
	1065.3
	1065.3
	1004.64
	1004.64
	1004.64
	1004.64
	1004.64
	992.325
	992.325
	992.325
	992.325
	992.325
	914.613
	844.579
	830.852
	830.852
	827.819
	827.819
	817.579
	764.554
	721.301
	621.818
	621.818
	676.175
	701.226
	701.226
	701.226
	738.386
	706.874
	706.874
	691.395
	691.395
	666.312
	666.312
	621.059
	546.946
	559.42
	559.42
	559.42
	559.42
	572.509
	569.925
	651.534
	673.614
	650.5
	650.5
	606.938
	646.788
	646.788
	602.698
	625.112
	678.608
	678.608
	682.023
	682.023
	682.023
	735.019
	668.328
	668.328
	668.328
	668.328
	719.076
	719.076
	628.091
	628.091
	685.635
	695.032
	667.907
	667.907
	667.907
	614.823
	646.546
	570.991
	571.439
	574.222
	747.036
	779.526
	779.526
	779.526
	779.526
	779.526
	779.526
	764.036
	764.036
	769.46
	769.46
	878
	878
	878
	878
	878
	824.944
	880.036
	983.687
	983.687
	957.946
	860.18
	883.921
	883.921
	883.921
	883.921
	883.921
	976.905
	976.905
	1018.95
	1018.95
	1018.95
	911.806
	953.574
	953.574
	1014.67
	1014.67
	966.318
	966.318
	966.318
	988.57
	964.362
	964.362
	964.362
	964.362
	964.362
	914.013
	858.2
	858.2
	925.152
	939.853
	890.079
	890.079
	849.024
	874.041
	829.186
	829.186
	845.008
	875.144
	875.144
	902.774
	902.774
	912.164
	912.164
	912.164
	912.164
	912.164
	914.408
	914.275
	914.275
	913.041
	894.762
	897.712
	897.712
	897.712
	932.853
	975.367
	975.367
	977.001
	977.001
	977.001
	922.694
	979.221
	979.221
	979.221
	979.221
	1006.66
	1006.66
	1017.2
	1021.91
	1021.91
	1013.97
	981.858
	1034.29
	1034.29
	1034.29
	1037.23
	995.456
	1007.83
	1001.73
	996.993
	1021.57
	1028.74
	968.735
	968.735
	968.735
	968.735
	974.456
	1012.71
	1012.71
	973.019
	973.019
	907.181
	950.253
	931.561
	907.041
	971.764
	958.575
	958.575
	909.129
	909.129
	909.129
	882.138
	911.392
	917.987
	917.987
	917.987
	917.987
	917.987
	904.68
	852.998
	929.452
	929.452
	929.452
	939.427
	917.802
	908.118
	919.798
	909.629
	909.629
	880.084
	902.023
	942.282
	942.282
	927.909
	874.447
	874.447
	918.288
	918.288
	918.288
	918.288
	918.288
	861.7
	900.151
	900.151
	900.151
	910.781
	905.473
	918.641
	918.641
	918.641
	918.641
	920.442
	923.787
	923.787
	939.742
	939.742
	939.742
	939.742
	939.742
	942.282
	942.282
	942.282
	949.031
	949.031
	949.031
	949.031
	924.021
	923.682
	833.113
	895.022
	895.022
	895.022
	911.17
	1014.62
	1014.62
	1014.62
	1014.62
	1023.83
	1023.83
	1023.83
	1023.83
	1059.74
	1059.74
	1059.74
	1059.74
	1059.74
	1020.98
	908.467
	953.774
	893.207
	893.207
	1006.3
	1006.3
	1089.13
	1034.31
	1034.31
	1034.31
	1034.31
	1109.38
	1109.38
	1100.41
	1100.41
	1039.74
	1039.74
	1039.74
	1039.74
	1039.74
	1027.43
	1027.43
	1027.43
	1027.43
	1027.43
	914.613
	844.579
	830.852
	830.852
	865.65
	865.65
	855.409
	802.385
	834.329
	833.447
	833.447
	887.804
	887.804
	770.106
	770.106
	770.106
	770.106
	701.226
	701.226
	701.226
	701.226
	760.172
	738.386
	738.386
	706.874
	706.874
	691.395
	691.395
	666.312
	666.312
	621.059
	546.946
	559.42
	559.42
	559.42
	559.42
	572.509
	569.925
	651.534
	673.614
	650.5
	650.5
	606.938
	646.788
	646.788
	602.698
	625.112
	678.608
	678.608
	682.023
	682.023
	682.023
	735.019
	668.328
	668.328
	668.328
	668.328
	719.076
	719.076
	779.526
	779.526
	779.526
	779.526
	764.036
	764.036
	769.46
	769.46
	878
	878
	878
	878
	878
	824.944
	880.036
	983.687
	983.687
	957.946
	860.18
	883.921
	883.921
	883.921
	883.921
	883.921
	976.905
	976.905
	1018.95
	1018.95
	1018.95
	911.806
	953.574
	953.574
	953.574
	953.574
	963.189
	1108.04
	1108.04
	1108.04
	1059.69
	1059.69
	993.951
	1016.2
	991.994
	991.994
	991.994
	991.994
	991.994
	941.645
	885.832
	885.832
	952.785
	967.486
	917.712
	917.712
	876.656
	874.041
	829.186
	829.186
	845.008
	875.144
	875.144
	902.774
	902.774
	912.164
	912.164
	912.164
	912.164
	912.164
	914.408
	914.275
	914.275
	913.041
	894.762
	897.712
	897.712
	897.712
	932.853
	975.367
	975.367
	977.001
	964.332
	964.332
	910.025
	966.551
	966.551
	966.551
	966.551
	993.991
	993.991
	1004.53
	1009.24
	1009.24
	1001.3
	969.189
	1021.62
	1021.62
	1021.62
	1024.56
	953.295
	1007.83
	1001.73
	996.993
	1021.57
	1028.74
	968.735
	978.803
	978.803
	978.803
	984.524
	1022.78
	1022.78
	983.087
	983.087
	983.087
	1026.16
	1007.47
	982.947
	982.947
	969.758
	969.758
	920.312
	920.312
	920.312
	893.321
	922.575
	929.17
	917.987
	917.987
	917.987
	917.987
	904.68
	852.998
	929.452
	929.452
	929.452
	939.427
	917.802
	908.118
	919.798
	921.708
	921.708
	892.163
	914.102
	954.361
	942.282
	927.909
	874.447
	874.447
	918.288
	918.288
	918.288
	918.288
[truncated: 595,620+ more rows]

## Sheet: FigS1a
			3	4	5	6	7	8	9	10	11	12	13
		m1	0.43662	0.621212	NR	0.647586	0.583333	0.517183	0.6	NR	NR	0.569192	0.423729
		m2	0.75584	0.467742	0.49268	0.591547	0.596825	NR	0.582522	0.564467	0.534129	0.569444	0.60274		NR: non-recorded
		m3	0.360963	0.357143	0.396825	0.507812	0.666667	0.68	NR	NR	0.581395	0.693878	0.652174
		m4	0.433962	0.470588	0.365385	0.57087	0.530303	NR	NR	0.387097	NR	0.608696	0.438356
		m5	0.1	0.047619	NR	NR	0.114286	0.53125	0.289216	0.459707	0.571429	NR	NR
		m6	0.245283	0.432432	0.483629	0.303484	0.488372	0.277778	NR	NR	NR	NR	NR

## Sheet: FigS1b
		E	M	L
		16	22	26
		18	7	22
		2	14	11
		20	7	28
		8	43	51
		7	73	50

## Sheet: FigS1c
		Early							Early
	depth	0-200	200-400	400-600	600-800			depth	0-200	200-400	400-600	600-800
	Modulation	4.34783	3.22061	3.7037	0.161031			Modulation	15.9817	15.2968	9.58904	1.82648
	Non-modulation	18.6795	23.3494	42.8341	3.7037			Non-modulation	16.4384	23.7443	16.4384	0.684932

[truncated: 7 more sheets: FigS1d, FigS1e, FigS2b, FigS3a, FigS3b, FigS3d, FigS4]
